# Supplementary material for: Comparative genomics of space-resilient Chroococcidiopsis cyanobacteria reveals a core genetic repertoire supporting extreme tolerance towards desert and non-Earth conditions
Source: FEMS Microbes. 2026 Jun 13;7:xtag036. doi: 10.1093/femsmc/xtag036 (PMC13308351; doi:10.1093/femsmc/xtag036)
Supplement: xtag036_Supplemental_Files [file xtag036_supplemental_files.zip]

Archive with 4 entries (4 files):
- FEMSMC-2026-020.R1 supplementary data - reviews and author response.docx
- Supplementary_Figure.jpg
- Supplementary_table_1.csv
- Supplementary_table_2.csv
