# Supplementary material for: Comparative genomics of space-resilient Chroococcidiopsis cyanobacteria reveals a core genetic repertoire supporting extreme tolerance towards desert and non-Earth conditions
Source: FEMS Microbes. 2026 Jun 13;7:xtag036. doi: 10.1093/femsmc/xtag036 (PMC13308351; doi:10.1093/femsmc/xtag036)
Supplement: xtag036_Supplemental_Files [file xtag036_supplemental_files.zip › Supplementary_table_1.csv]

group	Product	Gene	29	57	64	EGGNOG ID	KEGG ID	EC number	NF= Not found
Desiccation
group1142	Sucrose synthase	susA	Chro029_1589	Chro057_4473	Chro064_3118	ENOG501G12R	K00695	2.4.1.13
group2112	Sucrose synthase	susA	Chro029_5305	Chro057_4818	Chro064_3978	ENOG501G12R	K00695	2.4.1.13
group1669	Mannosylfructose-phosphate phosphatase	mfppA/sps/spp	Chro029_4036	Chro057_0152	Chro064_4350	ENOG501G27M	K07024 K00696	3.1.3.79 3.1.3.24 2.4.1.14
group1094	Trehalose synthase/amylase TreS	treS	Chro029_1277	Chro057_4383	Chro064_0202	ENOG501G088	K05343	5.4.99.16 3.2.1.1
group666	Trehalose synthase/amylase TreS	treS	Chro029_0252	Chro057_0679	Chro064_0018	ENOG501G2UN	K05343	2.7.1.8 5.4.99.16 3.2.1.1
group4953.1	Trehalose synthase/amylase TreS	treS	NF	Chro057_4274	NF	ENOG501G088	K05343	5.4.99.16 3.2.1.1
group2208	Malto-oligosyltrehalose trehalohydrolase	treZ	Chro029_0248	Chro057_0683	Chro064_0013	ENOG501G0N3	K01236	3.2.1.141
group642	(1->4)-alpha-D-glucan 1-alpha-D-glucosylmutase	treY	Chro029_0247	Chro057_0684	Chro064_0012	ENOG501G3IR	K06044	5.4.99.15
group953	Trehalase	treH	Chro029_5591	Chro057_3449	Chro064_3218	ENOG501G3VS	\	3.2.1.28
group4187	Gamma-glutamyl phosphate reductase	proA	Chro029_1990	Chro057_3992	Chro064_0905	ENOG501G1NS	K00147	1.2.1.41
group785	Gamma-glutamyl phosphate reductase	proA	Chro029_4301	Chro057_1063	Chro064_1518	ENOG501G2AW	K00147	1.2.1.41
group1386	Glutamate 5-kinase	proB	Chro029_2838	Chro057_4881	Chro064_3910	ENOG501G09H	K00931	2.7.2.11
group1092	Pyrroline-5-carboxylate reductase	proC	Chro029_1252	Chro057_4401	Chro064_0192	ENOG501FZW1	K00286	1.5.1.2
NER
group2152	UvrABC system protein A	uvrA	Chro029_3364	Chro057_2272	Chro064_2239	ENOG501G0KM	K03701	\
group1913	UvrABC system protein B	uvrB	Chro029_4970	Chro057_1156	Chro064_4696	ENOG501G05H	K03702	\
group437	UvrABC system protein C	uvrC	Chro029_1835	Chro057_2859	Chro064_1742	ENOG501G0NS	K03703	\
group2110	ATP-dependent DNA helicase PcrA	pcrA/uvrD	Chro029_1278	Chro057_4381	Chro064_0203	ENOG501G17G	K03657	5.6.2.4 3.6.4.12
group139	ATP-dependent DNA helicase PcrA	pcrA/uvrD	Chro029_5296	Chro057_0814	Chro064_2203	ENOG501G19W	K03657	5.6.2.4 3.6.4.12
group1503	Transcription-repair-coupling factor	mfd	Chro029_3338	Chro057_4216	Chro064_1277	ENOG501G1B8	K03723	5.6.2.4 3.6.4.-
group2638	ATP-dependent RNA helicase RhlB	rhlB/ercc-3	Chro029_5270	Chro057_3681	Chro064_3059	ENOG501G1T1	\	3.6.4.13
group3047	3′- 5′ DNA helicase	rad25/xpb	Chro029_1997	Chro057_2622	Chro064_1941	ENOG501G0T8	\	\
UVER
group3988	UV DNA damage endonuclease	uvsE	Chro029_1394	Chro057_2545	Chro064_1824	ENOG501G10X	K13281	3.-.-.-
group603	Deoxyribodipyrimidine photo-lyase	phrA	Chro029_2908	Chro057_1965	Chro064_0750	ENOG501G0UM	K01669	4.1.99.3
BER
group2198	DNA-3-methyladenine glycosylase II	alkA	Chro029_0132	Chro057_2222	Chro064_3047	ENOG501G394	K01247	3.2.2.21
group1145	3-methyladenine DNA glycosylase	mpg	Chro029_1595	Chro057_4479	Chro064_3112	ENOG501G55G	K03652	3.2.2.21 3.2.2.-
group1026	G/U mismatch-specific DNA glycosylase	mug	Chro029_0885	Chro057_4225	Chro064_1264	ENOG501G66F	K03649	3.2.2.28
group4160	Formamidopyrimidine-DNA glycosylase	mutM	Chro029_1903	Chro057_1090	Chro064_1493	ENOG501G0XB	K10563	3.2.2.23 4.2.99.18
group3483	Adenine DNA glycosylase	mutY	Chro029_0157	Chro057_1897	NF	ENOG501G1E4	K03575	3.2.2.31 3.6.1.55
group1285	Endonuclease III	nth	Chro029_2371	Chro057_2997	Chro064_2314	ENOG501G1VI	K10773	4.2.99.18 3.2.2.-
group1723	uracil-DNA glycosylase	udg	Chro029_3940	Chro057_5036	Chro064_0861	ENOG501FZYH	K21929	3.2.2.27
group434	Exodeoxyribonuclease	exoA	Chro029_1757	Chro057_2170	Chro064_3179	ENOG501G29X	K01142	3.1.11.2
HR
group4835	primosomal protein N'	priA	Chro029_3859	Chro057_1531	Chro064_3528	ENOG501G2IZ	K04066	5.6.2.4 3.6.4.-
group2113	Protein RecA	recA	Chro029_2310	Chro057_1025	Chro064_1629	ENOG501G14C	K03553	\
group4389	DNA-dependent ATPase and ATP-dependent 5'-3' DNA helicase	recD2	Chro029_2492	NF	NF	ENOG501G1QN	K03581	3.6.4.12 3.1.11.5
group4008	DNA replication and repair protein RecF	recF	Chro029_1447	NF	NF	ENOG501G1CK	\	\
group1013	DNA replication and repair protein RecF	recF	Chro029_2735	Chro057_4972	Chro064_1052	ENOG501G1F6	K03629	\
group263	ATP-dependent DNA helicase RecG	recG	Chro029_0388	Chro057_0802	Chro064_2191	ENOG501G17H	K03655	5.6.2.4 3.6.4.12
group2364	single-stranded-DNA-specific exonuclease	recJ1	Chro029_2100	Chro057_2339	Chro064_2627	ENOG501G0NT	K07462	3.1.-.-
group3790	single-stranded-DNA-specific exonuclease	recJ2	Chro029_0809	Chro057_1623	Chro064_3602	ENOG501G0QE	K07462	3.1.-.-
group2656	DNA repair protein RecN	recN	Chro029_5475	Chro057_1630	Chro064_3613	ENOG501G0D4	K03631	\
group2746	DNA repair protein RecO	recO	Chro029_1689	Chro057_0966	Chro064_1575	ENOG501G06V	K03584	\
group2692	ATP-dependent DNA helicase RecQ	recQ	Chro029_0978	Chro057_0334	Chro064_0281	ENOG501G1Y1	K03654	5.6.2.4 3.6.4.12
group1019	ATP-dependent DNA helicase RecQ	recQ	Chro029_0861	Chro057_4927	Chro064_3870	ENOG501G1FZ	K03654	5.6.2.4 3.6.4.12
group6049	ATP-dependent DNA helicase RecQ	recQ	NF	Chro057_3289	NF	ENOG501G3B9	K03654	3.6.4.12
group3038	Recombination protein RecR	recR	Chro029_1611	Chro057_0937	Chro064_0153	ENOG501G1PJ	K06187	\
group2042	Holliday junction ATP-dependent DNA helicase RuvA	ruvA	Chro029_4035	Chro057_0151	Chro064_4349	ENOG501G18Y	K03550	3.6.4.12
group1674	Holliday junction ATP-dependent DNA helicase RuvB	ruvB	Chro029_3420	Chro057_4313	Chro064_0846	ENOG501G1CN	K03551	5.6.2.4 3.6.4.12
group2622	Holliday junction ATP-dependent DNA helicase RuvB	ruvB/dnaX	Chro029_5045	Chro057_1115	Chro064_1466	ENOG501G0SB	K02343	2.7.7.7 3.6.4.12
group501	Crossover junction endodeoxyribonuclease RuvC	ruvC	Chro029_2263	Chro057_4625	Chro064_4092	ENOG501G62E	K01159	3.1.22.43.1.21.10
group1219	Single-stranded DNA-binding protein	ssb	Chro029_1938	Chro057_3695	Chro064_3781	ENOG501G6JH	K03111	\
group1713	Single-stranded DNA-binding protein	ssb	Chro029_3440	Chro057_3129	Chro064_0113	ENOG501G84Y	K03111	\
group2125	Chromosome partition protein Smc	sbcC/smc1	Chro029_4761	Chro057_2428	Chro064_2082	ENOG501G26D	K03546	\
group1229	3' 5'-cyclic adenosine monophosphate phosphodiesterase CpdA	sbcD/cpdA	Chro029_2009	Chro057_1615	Chro064_2021	ENOG501FZXM	K03547	3.1.4.53
MMR
group4943	Modification methylase DpnIIA	dpnM/dam	Chro029_4179	Chro057_0367	Chro064_0313	ENOG501G0BF	K06223	2.1.1.72
group4920	DNA mismatch repair protein MutL	mutL	Chro029_4080	Chro057_2082	NF	ENOG501G083	K03572	\
group6676	DNA mismatch repair protein MutL	mutL	NF	NF	Chro064_2529	ENOG501G083	K03572	\
group196	DNA mismatch repair protein MutS	mutS	Chro029_2831	Chro057_4890	Chro064_3903	ENOG501G1QX	K03555
group4994	Endonuclease MutS2	mutS2	Chro029_4306	NF	NF	ENOG501G1GB	K07456	3.1.-.-
group5915	Endonuclease MutS2	mutS2	NF	Chro057_2392	NF	ENOG501G1GB	K07456	3.1.-.-
group1274	Exodeoxyribonuclease 7 large subunit	xseA	Chro029_2309	Chro057_1024	Chro064_1628	ENOG501G2GB	K03601	3.1.11.6
group3054	Exodeoxyribonuclease 7 small subunit	xseB	Chro029_2306	Chro057_1023	Chro064_1625	ENOG501G9AT	K03602	3.1.11.6
Other DNA repair
group2171	DNA repair protein RadC	radC	Chro029_3525	Chro057_3584	Chro064_3344	ENOG501G2BJ	K03630	\
group3270	DNA repair protein RadC	radC	NF	Chro057_3556	NF	ENOG501G2BJ	K03630	\
group1167	Adenylate kinase	adk	Chro029_1710	Chro057_0993	Chro064_1596	ENOG501G50C	K00939	2.7.4.3
group2398	Bifunctional pantoate ligase/cytidylate kinase	panC	Chro029_2549	Chro057_3426	Chro064_3239	ENOG501G1BX	K13799	2.7.4.25 6.3.2.1
group172	Guanylate kinase	gmk	Chro029_5514	Chro057_1673	Chro064_3656	ENOG501G515	K00942	2.7.4.8
group1414	Thymidylate kinase	tmk	Chro029_2941	Chro057_4057	Chro064_0974	ENOG501G52G	K00943	2.7.4.9
group1805	Uridylate kinase	pyrH	Chro029_4988	Chro057_1140	Chro064_4712	ENOG501G0CR	K09903	2.7.4.22
group4075	Uridylate kinase	pyrH	Chro029_1582	Chro057_4464	Chro064_3125	ENOG501G095	K00928	2.7.4.22
group261	Nucleoside diphosphate kinase	ndk	Chro029_0375	Chro057_0798	Chro064_2725	ENOG501G4ZN	K00940	2.7.4.6
Chaperones
group1826	60 kDa chaperonin 1	groEL	Chro029_0351	Chro057_4523	Chro064_2698	ENOG501G2RM	K04077	5.6.1.7
group255	10 kDa chaperonin	groES	Chro029_0352	Chro057_4524	Chro064_2699	ENOG501G6J1	K04078	\
group1949	60 kDa chaperonin 1	groEL2	Chro029_3537	Chro057_3162	Chro064_0516	EOG09261J0P	K04077	5.6.1.7
group1828	Spore protein SP21	hspA/HSP20	Chro029_0999	Chro057_0007	Chro064_4214	ENOG501G4BC	K13993	\
group2859	Spore protein SP21	hspA/HSP20	Chro029_1823	Chro057_2770	Chro064_4040	ENOG501G5PX	K13993	\
group4143	Spore protein SP21	hspA/HSP20	Chro029_1824	NF	NF	ENOG501G6V2	K13993	\
group2069	Chaperone protein ClpB 1	clpB1	Chro029_1411	Chro057_1681	Chro064_4146	ENOG501G0H1	K03695	\
group1732	Chaperone protein ClpB 2	clpB2	Chro029_2640	Chro057_1174	Chro064_4678	ENOG501G04Z	K03695	\
group381	Chaperone protein DnaK3	dnaK	Chro029_1393	Chro057_2546	Chro064_1823	ENOG501G0XC	K04043	\
group597	Chaperone protein DnaK	dnaK	Chro029_2874	Chro057_2406	Chro064_4375	ENOG501G26I	\	\
group1912	Chaperone protein DnaJ	dnaJ	Chro029_2873	Chro057_2407	Chro064_4374	ENOG501G0IY	K03686	\
group973	Chaperone protein DnaJ	dnaJ/cbpA	Chro029_3468	Chro057_1513	Chro064_3509	ENOG501G0V5	K05516	\
group1478	Chaperone protein DnaJ	dnaJ	Chro029_3251	Chro057_0276	Chro064_2953	ENOG501G530	\	\
group2296	Chaperone protein DnaJ	dnaJ	Chro029_1118	NF	Chro064_4286	ENOG501G5QV	\	\
group2808	Chaperone protein DnaJ	dnaJ	NF	Chro057_1836	Chro064_4143	ENOG501G5UK	\	\
group6463	Chaperone protein DnaJ	dnaJ	NF	NF	Chro064_0987	ENOG501G2FB	\	\
group4515	Chaperone protein DnaJ	dnaJ	Chro029_2952	NF	NF	ENOG501G2FB	\	\
group4596	Chaperone protein DnaJ	dnaJ	Chro029_3265	NF	NF	ENOG501G5UK	\	\
group5525	Chaperone protein DnaJ	dnaJ	NF	Chro057_0082	NF	ENOG501G5QV	\	\
group6172	Chaperone protein DnaJ	dnaJ	NF	Chro057_4069	NF	ENOG501G2FB	\	\
Deglycases
group3610	Protein/nucleic acid deglycase 1	hchA	Chro029_0490	NF	NF	ENOG501G4MR	\	3.1.2.-
group4195	Protein/nucleic acid deglycase HchA	hchA	Chro029_2014	NF	NF	ENOG501G4MR	\	3.1.2.-
group23	Protein/nucleic acid deglycase 2	yhbO	Chro029_4758	Chro057_2425	Chro064_2079	ENOG501G2Z5	K05520	3.5.1.124 3.1.2.-
group1367	Protein/nucleic acid deglycase 2	yhbO	Chro029_2749	Chro057_0454	Chro064_1404	ENOG501G2VP	K05520	3.5.1.124
group4660	Protein/nucleic acid deglycase 2	yhbO	Chro029_3488	NF	NF	ENOG501G301	K05520	3.5.1.124
Thioredoxins
group1736	M-type Thioredoxin 1	trxA1	Chro029_3125	Chro057_1761	Chro064_3439	ENOG501G6KZ	K03671	\
group1700	M-type Thioredoxin 1	trxA1	Chro029_4308	Chro057_2390	Chro064_2673	ENOG501G6KZ	K03671	\
group1194	X-type Thioredoxin 2	trxB	Chro029_1839	Chro057_2863	Chro064_1738	ENOG501G7YS	K03671	\
group3087	Y-type Thioredoxin	trxM1/trxQ	Chro029_3535	NF	Chro064_0518	ENOG501G6U5	\	5.3.4.1
group6025	Y-type Thioredoxin	trxM1/trxQ	NF	Chro057_3160	NF	ENOG501G6U5	\	5.3.4.1
group866	PFAM Thioredoxin	trx	Chro029_5012	Chro057_5021	Chro064_1544	ENOG501G5X2	\	\
group5367	PFAM Thioredoxin	trxM2/trxC	Chro029_5227	NF	NF	ENOG501G844	K03671	\
group5964	PFAM Thioredoxin	trxM2/trxC	NF	Chro057_2726	NF	ENOG501G844	K03671	\
group6833	PFAM Thioredoxin	trxM2/trxC	NF	NF	Chro064_3994	ENOG501G844	K03671	\
Thioredoxin reductases
group3156	diflavin-linked disulfide oxidoreductase	DDOR	NF	Chro057_0560	Chro064_0401	ENOG501G082	\	1.8.1.9
group2126	Ferredoxin--NADP reductase	NTRC1	Chro029_1935	Chro057_3698	Chro064_3778	ENOG501FZX5	K00384	1.8.1.9 1.18.1.2
group394	Ferredoxin--NADP reductase	NTRC1	Chro029_1559	Chro057_1445	Chro064_4609	ENOG501G15I	K00384	1.8.1.9 1.18.1.2
group2091	Ferredoxin-thioredoxin reductase catalytic chain	ftrC	Chro029_3186	Chro057_2970	Chro064_0331	ENOG501G5P6	K17892	1.8.7.2
group208	Ferredoxin-thioredoxin reductase variable chain	ftrV	Chro029_0065	Chro057_1586	Chro064_1996	ENOG501G8YF	\	\
group3616	Thioredoxin reductase	trxB-NTR	Chro029_0497	NF	NF	ENOG502WPYC	\	1.8.1.9
group5223	Thioredoxin reductase	trxB-NTR	Chro029_4755	NF	NF	ENOG502TU6F	\	\
Glutaredoxins
group1817	Monothiol Glutaredoxin 3 – CGFS domain	grxC	Chro029_4809	Chro057_3802	Chro064_2874	ENOG501G6JA	K07390	\
group775	Dithiol Glutaredoxin 1 – CPFC domain	grxB	Chro029_4227	Chro057_0640	NF	ENOG501G7RH	K03676	\
group775.1	Dithiol Glutaredoxin 1 – CPFC domain	grxB	Chro029_4814	NF	Chro064_2879	ENOG501G6SD	K03676	\
group775.2	Dithiol Glutaredoxin 1 – CPFC domain	grxB	NF	Chro057_3797	Chro064_3086	ENOG501G6SD	K03676	\
x	Dithiol Glutaredoxin 2 – CSYC domain	grxA	NF	NF	Chro064_0402	ENOG501G7RH	K03676	\
x	Dithiol Glutaredoxin 2 – CSYC domain	grxA	NF	Chro057_0559	NF	ENOG501G6SD	K03676	\
Glutathione reductases
group1529	Glutathione amide reductase	garB/gor	Chro029_3510	Chro057_4134	Chro064_1360	ENOG501G0W0	K00383	1.8.1.7 1.8.1.16
group1530	Glutathione amide reductase	garB/gor	Chro029_3511	Chro057_4133	Chro064_1361	ENOG501G2X2	K00383	1.8.1.7 1.8.1.16
group2707	Glutathione amide reductase	garB/gor	NF	Chro057_0558	Chro064_0403	ENOG501G0W0	K00383	1.8.1.71.8.1.16
group5678	Glutathione amide reductase	garB/gor	NF	Chro057_0904	NF	ENOG501G0W0	K00383	1.8.1.71.8.1.16
group5679	Glutathione amide reductase	garB/gor	NF	Chro057_0905	NF	ENOG501G0W0	K00383	1.8.1.71.8.1.16
GST
	Glutathione S transferase	gst	Chro029_3551	Chro057_0719	Chro064_4402	ENOG501G1DY	K00799	2.5.1.18
group4268	Glutathione S transferase	gst	Chro029_2194	NF	NF	ENOG50COG0625	K00799	2.5.1.18
group5079	Glutathione S transferase	gst	Chro029_4512	NF	NF	ENOG501G017	K00799	2.5.1.18
group4240	Glutathionyl-hydroquinone reductase YqjG	yqjG	Chro029_2140	Chro057_3743	NF	ENOG501G0WI	K07393	1.8.5.7
group302	Glutathionyl-hydroquinone reductase YqjG	yqjG	Chro029_0913	Chro057_4652	Chro064_2806	ENOG501G0WI	K07393	1.8.5.7
group3506	Glutathionyl-hydroquinone reductase YqjG	yqjG	Chro029_0226	Chro057_0291	Chro064_2924	ENOG501G0WI	K07393	1.8.5.7
group2761	Glutathionyl-hydroquinone reductase YqjG	yqjG	Chro029_3138	GFMOKALE_01324	Chro064_4481	ENOG501G0WI	K07393	1.8.5.7
group4269	Glutathionyl-hydroquinone reductase PcpF	pcpF	Chro029_2195	NF	NF	ENOG501G0WI	K07393	1.8.5.7
Glyoxalases
group383	Lactoylglutathione lyase	gloA	Chro029_1412	Chro057_1682	Chro064_4147	ENOG501G504	K01759	4.4.1.5
group4663	Lactoylglutathione lyase	gloA	Chro029_3491	NF	NF	ENOG501G504	K01759	4.4.1.5
group2477	Lactoylglutathione lyase	gloA	Chro029_3205	NF	Chro064_3428	ENOG501G504	K01759	4.4.1.5
group4666	Lactoylglutathione lyase	gloA	Chro029_3494	NF	NF	ENOG501G504	K01759	4.4.1.5
group2589.1	Lactoylglutathione lyase	gloA	Chro029_1514	NF	NF	ENOG501G504	K01759	4.4.1.5
group1417	Hydroxyacylglutathione hydrolase	gloB	Chro029_2943	Chro057_4060	Chro064_0976	ENOG501G04I	K01069	3.1.2.6
group6227	Hydroxyacylglutathione hydrolase GloB	gloB	NF	Chro057_4059	NF	ENOG501G04I	K01069	3.1.2.6
group4661	putative glyoxalase 3	glyIII	Chro029_3489	NF	NF	ENOG501G23Z	\	\
group3288	D-lactate dehydrogenase	ldhA	NF	NF	Chro064_3625	ENOG501G028	K03778	1.1.1.28
group684.1	D-lactate dehydrogenase	ldhA	NF	Chro057_1640	Chro064_0520	ENOG501G028	K03778	1.1.1.28
SOD
group536	Superoxide dismutase [Mn] 2	SodA2.2	Chro029_2550	Chro057_3427	Chro064_3238	ENOG501G0VH	K04564	1.15.1.1
group2004	Superoxide dismutase [Mn] 3	SodA2.1	Chro029_2119	Chro057_2355	Chro064_2642	ENOG501G0VH	K04564	1.15.1.1
group6805	Superoxide dismutase [Fe]	sodB	NF	NF	Chro064_3756	ENOG501G0N2	K04564	1.15.1.1
group3214	Superoxide dismutase [Cu-Zn]	sodC	Chro029_1283	Chro057_3505	Chro064_3401	ENOG501GJYF	K04565	1.15.1.1
Catalases
group198	putative manganese catalase	ydbD/MnCat	Chro029_0003	Chro057_0448	Chro064_1398	ENOG501G1IC	K07217	1.11.1.6
group1740	putative manganese catalase	ydbD/MnCat	Chro029_1566	Chro057_4450	Chro064_3139	ENOG501G1IC	K07217	1.11.1.6
group2176	Catalase	KatE_1	Chro029_2787	Chro057_0568	Chro064_0397	ENOG501FZYK	\	1.11.1.6
group2176.1	Catalase	KatE_2	Chro029_2788	NF	NF	ENOG501FZYK	\	1.11.1.6
group3278	Catalase	cat	NF	Chro057_3477	Chro064_0396	ENOG501FZYK	K03781	1.11.1.6
group2541	Catalase-peroxidase	katG	Chro029_3881	NF	Chro064_1149	ENOG501G1NM	K03782	1.11.1.21
Peroxiredoxins
group5061	1-cys Peroxiredoxin	prx	Chro029_4494	NF	NF	ENOG501G0GZ	K24158	1.11.1.15 1.11.1.24
group1741	1-cys Peroxiredoxin	prx	Chro029_3158	Chro057_4025	Chro064_0941	ENOG501G0GZ	K24158	1.11.1.15 1.11.1.24
group408	Hybrid peroxiredoxin hyPrx5 Peroxiredoxin II	prxII/pgdx	Chro029_1618	Chro057_2023	Chro064_0160	ENOG501G1CH	K24136	1.11.1.15 1.11.1.27
group1794	2-cys Peroxiredoxin	prxU	Chro029_3693	Chro057_1917	Chro064_2284	ENOG501FZVM	K03386	1.11.1.15 1.11.1.24
group1974	Peroxiredoxin OsmC	osmC	Chro029_3245	Chro057_0270	Chro064_2959	ENOG501G767	K04063	1.11.1.15 1.11.1.28
group2954	Peroxiredoxin bcp	prxQ	Chro029_0946	Chro057_4586	Chro064_2120	ENOG501G55Y	K03564	1.11.1.15 1.11.1.24
DPS-BFR
group595	DNA protection during starvation protein	dps	Chro029_2866	Chro057_2902	Chro064_1703	ENOG501G4NT	\	\
group1838	DNA protection during starvation protein	dps	Chro029_0161	Chro057_1887	Chro064_3690	ENOG501G25T	K04047	\
group2136	DNA protection during starvation protein 2	dps2	Chro029_1073	Chro057_0039	Chro064_4244	ENOG501G586	K04047	1.16.-.-
group1067	Metalloregulation DNA-binding stress protein	mrgA	Chro029_1075	Chro057_0041	Chro064_4246	ENOG501G19F	K04047	\
group1888	bacterioferritin	bfr	Chro029_0899	Chro057_4640	Chro064_2794	ENOG501G50V	K03594	1.16.3.1
OCP
group1534	Orange carotenoid-binding protein HCP4	ocp	Chro029_3519	Chro057_4126	Chro064_1067	ENOG501G1TI	\	\
group2512	Orange carotenoid-binding protein CTDH	ocp	Chro029_3518	Chro057_4127	Chro064_1066	ENOG501G7ET	\	\
group199	Orange carotenoid-binding protein HCP3	ocp	Chro029_0005	Chro057_4962	Chro064_1062	ENOG501G5CF	\	\
group547	Orange carotenoid-binding protein HCP2	ocp	Chro029_2611	Chro057_0663	Chro064_3468	ENOG501G6B4	\	\
group570	Orange carotenoid-binding protein HCP1	ocp	Chro029_2745	Chro057_3213	Chro064_0891	ENOG501G54T	\	\
CAB-HLI
group3050	Chlorophyll A-B binding protein	cab	Chro029_2152	Chro057_2233	Chro064_1444	ENOG501GABF	\	\
group3050.1	Chlorophyll A-B binding protein	cab	Chro029_2391	Chro057_5101	Chro064_4176	ENOG501G9P2/ENOG501G9P2/ENOG501G918	\	\
group520	Chlorophyll A-B binding protein	cab	Chro029_2392	Chro057_3018	Chro064_2296	ENOG501G9P2	\	\
group825	Chlorophyll A-B binding protein	cab	Chro029_4674	Chro057_0585	Chro064_0379	ENOG501G9P2	\	\
group710	High light inducible protein	hli	Chro029_3828	Chro057_5100	Chro064_4175	ENOG501GRBB	\	\
AKR
group5351	Aldo-keto reductase YhdN	yhdN	Chro029_5157	NF	NF	ENOG501G1XK	\	\
group5352	Aldo-keto reductase YhdN	yhdN	Chro029_5159	Chro057_1602	Chro064_2031	ENOG501G1XK	\	\
group1017	Aldo-keto reductase YhdN	yhdN	Chro029_0858	Chro057_2936	Chro064_0120	ENOG501G1J4	\	1.1.1.-
group1017.1	Aldo-keto reductase IolS	iolS	Chro029_2465	NF	NF	ENOG501G2QT	\	\
group1226	Aldo-keto reductase IolS	iolS	Chro029_1989	Chro057_2811	Chro064_1919	ENOG501G2QT	\	\
MAAs
group5615	Demethyl-4-deoxygadusol synthase	nos2/anb2/mysA	NF	Chro057_0604	NF	ENOG501G0Q7	\	\
group5614	tRNA 5-hydroxyuridine methyltransferase	trmR/mysB	NF	Chro057_0603	NF	ENOG501G0IH	\	2.1.1.104,2.1.1.-
group5613	ATG grasp containing protein	mysC	NF	Chro057_0602	NF	ENOG501GHE6	K21342	4.2.3.154
