# Supplementary material for: Comparative genomics of space-resilient Chroococcidiopsis cyanobacteria reveals a core genetic repertoire supporting extreme tolerance towards desert and non-Earth conditions
Source: FEMS Microbes. 2026 Jun 13;7:xtag036. doi: 10.1093/femsmc/xtag036 (PMC13308351; doi:10.1093/femsmc/xtag036)
Supplement: xtag036_Supplemental_Files [file xtag036_supplemental_files.zip › Supplementary_table_2.csv]

CAZyme family	Chroococcidiopsis 029	Chroococcidiopsis 057	Chroococcidiopsis 064
GT2_Glycos_transf	30	30	35
GT4	34	32	33
GT2_Glyco_transf_2	18	13	2
GH13	9	7	8
SLH	8	9	8
GT27	0	0	5
GT26	5	4	4
GT83	4	3	4
GH57	3	3	3
GT1	2	3	3
GT51	3	3	3
AA3	6	3	2
AA7	3	2	2
CE14	2	1	2
CE16	2	2	2
CE3	3	2	2
GH1	2	2	2
GH100	2	3	2
GH39	2	1	2
GH77	2	2	2
GT19	2	2	2
GT35	2	2	2
GT5	1	2	2
AA12	1	0	1
AA2	1	0	1
AA4	1	1	1
CBM50	1	1	1
CBM8	1	0	1
CBM48	0	2	0
CE1	1	1	1
CE11	1	1	1
CE4	2	2	1
CE9	1	1	1
GH10	1	1	0
GH104	1	1	1
GH116	1	1	1
GH117	1	1	1
GH133	1	2	1
GH15	1	1	1
GH154	1	0	0
GH2	1	1	1
GH3	1	1	1
GH30	1	1	1
GH31	1	1	1
GH32	1	0	0
GH38	1	1	1
GH43	1	0	0
GH5	1	0	1
GH63	1	1	1
GH65	2	2	2
GT14	2	2	1
GT28	1	0	1
GT39	1	1	1
GT61	1	1	1
GT76	0	0	1
GT81	1	0	1
GT8	1	1	0
GT9	1	1	1
GT94	1	1	1
AA1	1	0	0
AA4	1	1	1
